# Supplementary material for: A Systematic Comparative Study on the Diagnostic Value of Transabdominal Ultrasound in Patients with Pancreatic Cystic Lesions
Source: J Clin Med. 2022 Oct 19;11(20):6176. doi: 10.3390/jcm11206176 (PMC9605155; doi:10.3390/jcm11206176)
Supplement: Supplementary file 1 [file jcm-11-06176-s001.zip]

Archive with 1 entries (1 files):
- jcm-1894502-supplementary.pdf
